# Supplementary material for: The p63 C-terminus is essential for murine oocyte integrity
Source: Nat Commun. 2021 Jan 15;12:383. doi: 10.1038/s41467-020-20669-0 (PMC7810856; doi:10.1038/s41467-020-20669-0)
Supplement: Supplementary file 4 — Source Data [file 41467_2020_20669_MOESM4_ESM.xlsx]

## Sheet: index
	Lena et al. 2020. The p63 C-terminus is essential for oocytes integrity
	Source Data
	Figure 1	Generation and characterization of 𝝙13p63 heterozygous mice.
	Figure 2	Characterization of 𝝙13p63 heterozygous mouse ovaries.
	Figure 3	The 𝝙13p63 heterozygous oocytes died by apoptosis
	Figure 4	The TAp63𝛃 isoform is a transcriptionally active tetramer
	Figure 5	Analysis of TAp63α mutants’ transactivation activity and oligomeric states
	Sup Figure S1
	Sup Figure S2
	Sup Figure S3
	Sup Figure S4
	Sup Figure S5
	Sup Figure S7

## Sheet: Fig 1
	Fig 1b					Fig 1e					Fig 1g					Fig 1h				Fig 1i					Fig 1j							Fig 1m				Fig 1n								Fig 1o
							months	pups number				animal	% of Ki67+ cells													animal	mRNA expression (relative to WT animal 1)																		animal	mRNA expression (relative to WT animal 1)
								males	females				WT	HET													Krt14		Cdkn1a																	FgfR2IIIB		Jag2
							1	0	0			animal 1	28.7	30.6													WT	HET	WT	HET																WT	HET	WT	HET
							2	30	0			animal 2	27.2	23												1	1	0.66	1	2.26															1	1	1.67	1	1.62
							3	46	0			animal 3	23	28												2	0.38	0.36	1.26	1.82															2	1.92	2.36	1.79	1.29
							4	59	0			animal 4	30.2	25.2												3	0.48	0.59	2.27	2.44															3	3.14	1.5	1.95	1.47
							5	68	0																	4	0.67	1.06	4	5.1															4	0.99	1.99	0.87	1.31
							6	87	0			Minimum	23	23												5	0.45	0.24	2.86	2.39															5	1.48	1.9	1.44	0.88
							7	98	0			25% Percentile	24.05	23.55												6	1.47	0.49	2.82	3.32															6	1.04	1.36	2.35	2.82
							8	102	0			Median	27.95	26.6												7	1.22	1.24	7.08	8.23															7	0.31	0.37	3.24	3.79
												75% Percentile	29.825	29.95																															8	0.22	0.21	0.91	1.43
												Maximum	30.2	30.6												Minimum	0.38	0.24	1	1.82															9	n/a	n/a	n/a	0.89
																										25% Percentile	0.45	0.36	1.26	2.26
												Student's t-test, unpaired, two-tailed														Median	0.67	0.59	2.82	2.44															Minimum	0.22	0.21	0.87	0.88
												WT vs HET	P = 0.8083													75% Percentile	1.22	1.06	4	5.1															25% Percentile	0.48	0.6175	0.9325	1.09
																										Maximum	1.47	1.24	7.08	8.23															Median	1.02	1.585	1.615	1.43
																																													75% Percentile	1.81	1.9675	2.25	2.22
																										Student's t-test, unpaired, two-tailed																			Maximum	3.14	2.36	3.24	3.79
																										WT vs HET	P = 0.4999		P = 0.6094
																																													Student's t-test, unpaired, two-tailed
																																													WT vs HET	P = 0.7185		P = 0.9489

## Sheet: Fig 2
	Fig 2b							Fig 2c					Fig 2e
														animal	No MSY2+ oocytes/ovary
															WT	HET
														animal 1	4670	3752
														animal 2	5024	2356
														animal 3	5071	1469
														animal 4	5173	890
														animal 5	3955	598
														animal 6	4927	439
														Mean	4803.33	1584
														SD	449.385	1270.77
														Student's t-test, unpaired, two-tailed
														WT vs HET	P = 0.0002

## Sheet: Fig 3
	Fig 3c													Fig 3d
		fragment		intensity of GFP per ovary fragment (relative to P1)					fragment		for correlation analysis (P4)				animal	mRNA expression (relative to WT animal 1)
																Puma		Noxa
				P1	P2	P3	P4				intensity (a.u.)	oocyte number				WT	HET	WT	HET
		DMSO	1	1	0.552942	0.145753	0.125684		DMSO	1	8.4547	31			1	1	2.47	1	1.12
			2	1	0.214989	0.183625	0.0613071			2	9.21387	37			2	1.2	2.23	1.75	0.94
			3	1	0.296686	0.230546	0.114145			3	22.1871	54			3	1.5	1.57	1.21	2.26
			4	1	0.0563691	0.0342451	0.0219408			4	17.577	45			4	0.65	1.76	1.29	2.29
			5	1	0.210406	0.102643	0.0978046			5	41.478	53			5	2.22	3.68	2.27	3.32
			6	1	0.499148	0.0587335	0.00467145			6	0.348367	5			6	1.24	2.44	1.37	2.38
			7	1	0.160986	0.186249	0.277311			7	6.86033	27			7	2.1	4.09	2.02	3.83
		ZVAD	1	1	0.872383	0.877988	0.602666		ZVAD	1	67.5512	94			8	2.49	4.85	2.69	4.05
			2	1	0.328727	0.265696	0.0665353			2	38.8923	75			9	n/a	3.4	n/a	3.32
			3	1	1.48069	0.897544	0.332653			3	69.9763	91			10	n/a	2.95	n/a	2.27
			4	1	1.49057	0.394297	0.19859			4	14.2668	57			11	n/a	2.19	n/a	4.15
			5	1	1.16818	0.376714	0.164236			5	5.8747	8
			6	1	0.499868	0.119491	0.0581147			6	6.0068	19			Minimum	0.65	1.57	1	0.94
			7	1	1.44861	1.22238	0.90268			7	40.3576	93			25% Percentile	1.05	2.19	1.23	2.26
															Median	1.37	2.47	1.56	2.38
															75% Percentile	2.19	3.68	2.2075	3.83
		Mean	DMSO	1	0.28429	0.13429	0.1		Pearson correlation			R = 0.89431			Maximum	2.49	4.85	2.69	4.15
			ZVAD	1	1.0414	0.59429	0.33143		P-value			P < 0.0001
		SD	DMSO	0	0.17989	0.073225	0.092556								Student's t-test, unpaired, two-tailed
			ZVAD	0	0.48403	0.40505	0.31201								WT vs HET	P = 0.0052		P = 0.0300
		Student's t-test, unpaired, two-tailed
		DMSO vs ZVAD		at P2	P = 0.0022
				at P3	P = 0.0120
				at P4	P = 0.0844

## Sheet: Fig 4
	Fig 4b											Fig 4c					Fig 4d-e
		PUMA																Reporter	p63 vectors	relative luciferase activity (fold over ctrl)
		p63 vectors	relative luciferase activity (fold over ctrl)
																				exp 1	exp 2	exp 3
			exp 1	exp 2	exp 3													PUMA	ctrl	1	1	1
		TAp63𝛂	21.175	10.298	33.856														TAp63𝛂	1.2	2.2	2.1
		(…572)	1025.12	812.946	1614.68														TAp63𝛃	3.6	4.2	4.6
		(…572) R204W	0.557	0.504	0.663														TAp63𝛂+𝛃	3.4	3.85	4.4
		TAp63𝛃	743.992	572.15	1181.96													NOXA	ctrl	1	1	1
		(…511)	1396.54	944.556	1675.71														TAp63𝛂	1.2	1.5	1.9
		TAp63𝛄	456.799	312.117	745.113														TAp63𝛃	2.4	3.22	3
		(…410)	1134.38	750.306	1532.38														TAp63𝛂+𝛃	1.8	2.4	3.22
																		ENV	ctrl	1	1	1
		p63 vectors	Mean	SD															𝚫Np63𝛂	2.15	4.39	3.5
		TAp63𝛂	21.7762	11.7907															𝚫Np63𝛃	3.28	6.47	4.6
		(…572)	1150.91	415.405															𝚫Np63𝛂+𝛃	6.72	10.68	9
		(…572) R204W	0.574882	0.0809946														BPAG1	ctrl	1	1	1
		TAp63𝛃	832.7	314.433															𝚫Np63𝛂	50.9	32.4	40
		(…511)	1338.94	368.968															𝚫Np63𝛃	61	32.2	49
		TAp63𝛄	504.676	220.433															𝚫Np63𝛂+𝛃	76.7	38.3	55
		(…410)	1139.02	391.057
																		Reporter	p63 vectors	Mean	SD
		Student's t-test, unpaired, two-tailed																PUMA	ctrl	1	0
		(…572) vs TAp63𝛂		P =	0.0093														TAp63𝛂	1.8333	0.55076
		TAp63𝛃 vs TAp63𝛂		P =	0.0111														TAp63𝛃	4.1333	0.50332
		TAp63𝛄 vs TAp63𝛂		P =	0.0193														TAp63𝛂+𝛃	3.8833	0.50083
		(…511) vs TAp63𝛃		P =	0.1448													NOXA	ctrl	1	0
		(…410) vs TAp63𝛄		P =	0.0706														TAp63𝛂	1.5333	0.35119
																			TAp63𝛃	2.8733	0.42442
																			TAp63𝛂+𝛃	2.4733	0.71283
																		ENV	ctrl	1	0
																			𝚫Np63𝛂	3.3467	1.1278
																			𝚫Np63𝛃	4.7833	1.6029
																			𝚫Np63𝛂+𝛃	8.8	1.9876
																		BPAG1	ctrl	1	0
																			𝚫Np63𝛂	41.1	9.2989
																			𝚫Np63𝛃	47.4	14.467
																			𝚫Np63𝛂+𝛃	56.667	19.254
																		Student's t-test, unpaired, two-tailed
																		PUMA	TAp63𝛂 vs CTRL		P =	0.0587555
																			TAp63𝛃 vs CTRL		P =	0.000419532
																			TAp63𝛂+𝛃 vs CTRL		P =	0.000568236
																			TAp63𝛂+𝛃 vs TAp63𝛃		P =	0.574914
																		NOXA	TAp63𝛂 vs CTRL		P =	0.0581628
																			TAp63𝛃 vs CTRL		P =	0.00157273
																			TAp63𝛂+𝛃 vs CTRL		P =	0.0231694
																			TAp63𝛂+𝛃 vs TAp63𝛃		P =	0.450634
																		ENV	𝚫Np63𝛂 vs CTRL		P =	0.022681
																			𝚫Np63𝛃 vs CTRL		P =	0.0149971
																			𝚫Np63𝛂+𝛃 vs CTRL		P =	0.00244686
																			𝚫Np63𝛂+𝛃 vs 𝚫Np63𝛃		P =	0.0527317
																		BPAG1	𝚫Np63𝛂 vs CTRL		P =	0.00171739
																			𝚫Np63𝛃 vs CTRL		P =	0.00513871
																			𝚫Np63𝛂+𝛃 vs CTRL		P =	0.00745021
																			𝚫Np63𝛂+𝛃 vs 𝚫Np63𝛃		P =	0.541593

## Sheet: Fig 5
	Fig 5b						Fig 5c					Fig 5d					Fig 5e
		PUMA
		p63 vectors	relative luciferase activity (fold over ctrl)
			exp 1	exp 2	exp 3
		WT	34.426	38.219	39.823
		TAp63𝛃	1031.94	1141.29	1517.23
		R304W	0.359	0.443	0.463
		InsA1572	1142.75	1233.43	1212.72
		DelTT1576	1463.78	1691.88	1689.96
		DelAA1743	1552.95	1520.35	1616.85
		DelACTT1217	647.421	711.958	699.599
		Q634*	146.115	156.386	148.256
		R555*	281.576	306.354	307.209
		W559*	214.735	223.965	258.795
		L514F	51.712	48.3	45.991
		D601V	10.216	11.112	10.012
		ΔExon11	200.646	269.494	242.866
		InsA1456	237.757	331.204	323.256
		DelG1697	119.609	124.128	131.236
		DelA1709	135.999	133.021	147.026
		DelC1721	128.345	104.097	103.446
		DelC1729	183.584	199.889	219.81
		DelC1742	124.155	142.558	127.27
		DelC1783	190.571	234.646	296.243
		DelC1787	105.285	125.851	103.749
		DelC1846	30.793	33.628	30.794
		DelC1859	51.077	40.009	39.123
		p63 vectors	Mean	SD
		WT	37.4895	2.77152
		TAp63𝛃	1230.15	254.558
		R304W	0.421722	0.0550925
		InsA1572	1196.3	47.5213
		DelTT1576	1615.21	131.145
		DelAA1743	1563.38	49.0872
		DelACTT1217	686.326	34.2542
		Q634*	150.252	5.41871
		R555*	298.38	14.5586
		W559*	232.499	23.2364
		L514F	48.6675	2.87823
		D601V	10.4467	0.584912
		ΔExon11	237.669	34.7171
		InsA1456	297.405	51.8098
		DelG1697	124.991	5.86147
		DelA1709	138.682	7.37783
		DelC1721	111.963	14.1916
		DelC1729	201.094	18.143
		DelC1742	131.328	9.84955
		DelC1783	240.487	53.0777
		DelC1787	111.628	12.3413
		DelC1846	31.7381	1.63659
		DelC1859	43.4032	6.66064
		Student's t-test, unpaired, two-tailed
		TAp63𝛃	vs WT	P =	0.0013
		R304W	vs WT	P =	<0,0001
		InsA1572	vs WT	P =	<0,0001
		DelTT1576	vs WT	P =	<0,0001
		DelAA1743	vs WT	P =	<0,0001
		DelACTT1217	vs WT	P =	<0,0001
		Q634*	vs WT	P =	<0,0001
		R555*	vs WT	P =	<0,0001
		W559*	vs WT	P =	<0,0001
		L514F	vs WT	P =	0.0084
		D601V	vs WT	P =	<0,0001
		ΔExon11	vs WT	P =	0.0006
		InsA1456	vs WT	P =	0.001
		DelG1697	vs WT	P =	<0,0001
		DelA1709	vs WT	P =	<0,0001
		DelC1721	vs WT	P =	0.0009
		DelC1729	vs WT	P =	0.0001
		DelC1742	vs WT	P =	<0,0001
		DelC1783	vs WT	P =	0.0027
		DelC1787	vs WT	P =	0.0005
		DelC1846	vs WT	P =	0.0364
		DelC1859	vs WT	P =	0.2287

## Sheet: S Fig S1
	Suppl Fig S1d					Suppl Fig S 1e

## Sheet: S Fig S2
	Suppl Fig S 2b					Suppl Fig S 2c
							Time after CXD treatment	p63 vectors	Treatment	relative band intensity
										exp 1	exp 2	exp 3	exp 4
							0h	TAp63𝛂	DMSO	100	100	100	100
								TAp63𝛃	DMSO	100	100	100	100
								TAp63𝛂	MG132	100	100	100	100
								TAp63𝛃	MG132	100	100	100	100
							2h	TAp63𝛂	DMSO	85	106	74	95
								TAp63𝛃	DMSO	41	75	70	66
								TAp63𝛂	MG132	73	114	130	113
								TAp63𝛃	MG132	80	124	133	123
							4h	TAp63𝛂	DMSO	58	63	60	43
								TAp63𝛃	DMSO	11	63	38	30
								TAp63𝛂	MG132	49	84	78	78
								TAp63𝛃	MG132	60	101	82	94
							6h	TAp63𝛂	DMSO	43	61	55	43
								TAp63𝛃	DMSO	16	36	41	26
								TAp63𝛂	MG132	50	80	117	74
								TAp63𝛃	MG132	64	78	104	77
							8h	TAp63𝛂	DMSO	40	46	68	35
								TAp63𝛃	DMSO	7	46	36	27
								TAp63𝛂	MG132	57	93	133	95
								TAp63𝛃	MG132	94	93	124	94
							Time after CXD treatment	p63 vectors	Treatment	relative band intensity
										Mean	SEM
							0h	TAp63𝛂	DMSO	100	0
								TAp63𝛃	DMSO	100	0
								TAp63𝛂	MG132	100	0
								TAp63𝛃	MG132	100	0
							2h	TAp63𝛂	DMSO	90	6.84349
								TAp63𝛃	DMSO	63	7.56086
								TAp63𝛂	MG132	107.5	12.1415
								TAp63𝛃	MG132	115	11.8814
							4h	TAp63𝛂	DMSO	56	4.45346
								TAp63𝛃	DMSO	35.5	10.7742
								TAp63𝛂	MG132	72.25	7.87798
								TAp63𝛃	MG132	84.25	8.98494
							6h	TAp63𝛂	DMSO	50.5	4.5
								TAp63𝛃	DMSO	29.75	5.54339
								TAp63𝛂	MG132	80.25	13.8587
								TAp63𝛃	MG132	80.75	8.38028
							8h	TAp63𝛂	DMSO	47.25	7.27295
								TAp63𝛃	DMSO	29	8.29659
								TAp63𝛂	MG132	94.5	15.5215
								TAp63𝛃	MG132	101.25	7.587
							Student's t-test, unpaired, two-tailed
							Time after CXD treatment	p63 vectors	Treatment	P value
							2h	TAp63: 𝛂 vs 𝛃	DMSO	P =	0.0381524
								TAp63: 𝛂 vs 𝛃	MG132	P =	0.674321
							4h	TAp63: 𝛂 vs 𝛃	DMSO	P =	0.129181
								TAp63: 𝛂 vs 𝛃	MG132	P =	0.354037
							6h	TAp63: 𝛂 vs 𝛃	DMSO	P =	0.0271153
								TAp63: 𝛂 vs 𝛃	MG132	P =	0.976372
							8h	TAp63: 𝛂 vs 𝛃	DMSO	P =	0.149188
								TAp63: 𝛂 vs 𝛃	MG132	P =	0.709512

## Sheet: S Fig S3
	Suppl Fig S 3c

## Sheet: S Fig S4
	Suppl Fig S 4a				Suppl Fig S 4b

[truncated: 2 more sheets: S Fig S5, S Fig S7]
